# Supplementary material for: Tabernanthalog, a Non-Hallucinogenic Psychedelic, Alleviates Cancer-Induced Cognitive Deficits via Serotonergic Pathways
Source: Int J Mol Sci. 2025 Aug 4;26(15):7519. doi: 10.3390/ijms26157519 (PMC12347334; doi:10.3390/ijms26157519)
Supplement: Supplementary file 1 [file ijms-26-07519-s001.zip]

Archive with 1 entries (1 files):
- ijms-3764557-supplementary.pdf
